# Supplementary material for: Spindly leg syndrome in Atelopus varius is linked to environmental calcium and phosphate availability
Source: PLoS One. 2020 Jun 29;15(6):e0235285. doi: 10.1371/journal.pone.0235285 (PMC7323948; doi:10.1371/journal.pone.0235285)
Supplement: S1 Data — (XLSX) [file pone.0235285.s001.xlsx]

## Sheet: Experimental Data
Tank	Treatment #	Treatment	Hatch Date	Emergence Date	Days to Emergence	SVL (mm)	Weight (g)	SLS (Y/N)	Mortality	Experimental days	Status 1= censored, 2 = died
1	1	Low Ca Low PO4	2019-01-18	2019-06-07	140	7.86	0.104	Y	0	121	1
1	1	Low Ca Low PO4	2019-01-18	-	-	-	-		1	7	2
1	1	Low Ca Low PO4	2019-01-18	-	-	-	-		1	7	2
1	1	Low Ca Low PO4	2019-01-18	-	-	-	-		1	7	2
1	1	Low Ca Low PO4	2019-01-18	-	-	-	-		1	7	2
1	1	Low Ca Low PO4	2019-01-18	-	-	-	-		1	8	2
1	1	Low Ca Low PO4	2019-01-18	-	-	-	-		1	9	2
1	1	Low Ca Low PO4	2019-01-18	-	-	-	-		1	9	2
1	1	Low Ca Low PO4	2019-01-18	-	-	-	-		1	9	2
1	1	Low Ca Low PO4	2019-01-18	-	-	-	-		1	9	2
1	1	Low Ca Low PO4	2019-01-18	-	-	-	-		1	9	2
1	1	Low Ca Low PO4	2019-01-18	-	-	-	-		1	9	2
1	1	Low Ca Low PO4	2019-01-18	-	-	-	-		1	22	2
1	1	Low Ca Low PO4	2019-01-18	-	-	-	-		1	22	2
1	1	Low Ca Low PO4	2019-01-18	-	-	-	-		1	23	2
1	1	Low Ca Low PO4	2019-01-18	-	-	-	-		1	23	2
1	1	Low Ca Low PO4	2019-01-18	-	-	-	-		1	33	2
1	1	Low Ca Low PO4	2019-01-18	-	-	-	-		1	42	2
1	1	Low Ca Low PO4	2019-01-18	-	-	-	-		1	45	2
1	1	Low Ca Low PO4	2019-01-18	-	-	-	-		1	56	2
2	1	Low Ca Low PO4	2019-01-18	2019-04-29	101	7.47	0.077	N	0	82	1
2	1	Low Ca Low PO4	2019-01-18	2019-05-05	107	7.98	0.087	Y	0	88	1
2	1	Low Ca Low PO4	2019-01-18	2019-05-08	110	8.15	0.084	Y	0	91	1
2	1	Low Ca Low PO4	2019-01-18	2019-05-23	125	7.74	0.073	Y	0	106	1
2	1	Low Ca Low PO4	2019-01-18	2019-06-17	150	6.43	0.056	Y	0	131	1
2	1	Low Ca Low PO4	2019-01-18	-	-	-	-		1	3	2
2	1	Low Ca Low PO4	2019-01-18	-	-	-	-		1	7	2
2	1	Low Ca Low PO4	2019-01-18	-	-	-	-		1	9	2
2	1	Low Ca Low PO4	2019-01-18	-	-	-	-		1	10	2
2	1	Low Ca Low PO4	2019-01-18	-	-	-	-		1	12	2
2	1	Low Ca Low PO4	2019-01-18	-	-	-	-		1	21	2
2	1	Low Ca Low PO4	2019-01-18	-	-	-	-		1	26	2
2	1	Low Ca Low PO4	2019-01-18	-	-	-	-		1	27	2
2	1	Low Ca Low PO4	2019-01-18	-	-	-	-		1	28	2
2	1	Low Ca Low PO4	2019-01-18	-	-	-	-		1	30	2
2	1	Low Ca Low PO4	2019-01-18	-	-	-	-		1	33	2
2	1	Low Ca Low PO4	2019-01-18	-	-	-	-		1	35	2
2	1	Low Ca Low PO4	2019-01-18	-	-	-	-		1	37	2
2	1	Low Ca Low PO4	2019-01-18	-	-	-	-		1	37	2
2	1	Low Ca Low PO4	2019-01-18	-	-	-	-		1	45	2
3	1	Low Ca Low PO4	2019-01-18	2019-04-22	94	8.94	0.094	N	0	75	1
3	1	Low Ca Low PO4	2019-01-18	2019-05-06	108	7.6	0.059	Y	0	89	1
3	1	Low Ca Low PO4	2019-01-18	2019-05-22	124	6.79	0.072	Y	0	105	1
3	1	Low Ca Low PO4	2019-01-18	-	-	-	-		1	7	2
3	1	Low Ca Low PO4	2019-01-18	-	-	-	-		1	7	2
3	1	Low Ca Low PO4	2019-01-18	-	-	-	-		1	8	2
3	1	Low Ca Low PO4	2019-01-18	-	-	-	-		1	8	2
3	1	Low Ca Low PO4	2019-01-18	-	-	-	-		1	9	2
3	1	Low Ca Low PO4	2019-01-18	-	-	-	-		1	9	2
3	1	Low Ca Low PO4	2019-01-18	-	-	-	-		1	9	2
3	1	Low Ca Low PO4	2019-01-18	-	-	-	-		1	10	2
3	1	Low Ca Low PO4	2019-01-18	-	-	-	-		1	10	2
3	1	Low Ca Low PO4	2019-01-18	-	-	-	-		1	16	2
3	1	Low Ca Low PO4	2019-01-18	-	-	-	-		1	33	2
3	1	Low Ca Low PO4	2019-01-18	-	-	-	-		1	33	2
3	1	Low Ca Low PO4	2019-01-18	-	-	-	-		1	35	2
3	1	Low Ca Low PO4	2019-01-18	-	-	-	-		1	37	2
3	1	Low Ca Low PO4	2019-01-18	-	-	-	-		1	37	2
3	1	Low Ca Low PO4	2019-01-18	-	-	-	-		1	54	2
3	1	Low Ca Low PO4	2019-01-18	-	-	-	-		1	103	2
4	1	Low Ca Low PO4	2019-01-18	2019-05-01	103	8.14	0.078	N	0	84	1
4	1	Low Ca Low PO4	2019-01-18	2019-06-14	147	7.65	-	Y	0	128	1
4	1	Low Ca Low PO4	2019-01-18	2019-07-08	171	6.48	0.065	Y	0	152	1
4	1	Low Ca Low PO4	2019-01-18	-	-	-	-		1	7	2
4	1	Low Ca Low PO4	2019-01-18	-	-	-	-		1	8	2
4	1	Low Ca Low PO4	2019-01-18	-	-	-	-		1	8	2
4	1	Low Ca Low PO4	2019-01-18	-	-	-	-		1	8	2
4	1	Low Ca Low PO4	2019-01-18	-	-	-	-		1	9	2
4	1	Low Ca Low PO4	2019-01-18	-	-	-	-		1	9	2
4	1	Low Ca Low PO4	2019-01-18	-	-	-	-		1	9	2
4	1	Low Ca Low PO4	2019-01-18	-	-	-	-		1	9	2
4	1	Low Ca Low PO4	2019-01-18	-	-	-	-		1	9	2
4	1	Low Ca Low PO4	2019-01-18	-	-	-	-		1	9	2
4	1	Low Ca Low PO4	2019-01-18	-	-	-	-		1	9	2
4	1	Low Ca Low PO4	2019-01-18	-	-	-	-		1	10	2
4	1	Low Ca Low PO4	2019-01-18	-	-	-	-		1	10	2
4	1	Low Ca Low PO4	2019-01-18	-	-	-	-		1	10	2
4	1	Low Ca Low PO4	2019-01-18	-	-	-	-		1	10	2
4	1	Low Ca Low PO4	2019-01-18	-	-	-	-		1	11	2
4	1	Low Ca Low PO4	2019-01-18	-	-	-	-		1	152	2
5	1	Low Ca Low PO4	2019-01-18	-	-	-	-		1	3	2
5	1	Low Ca Low PO4	2019-01-18	-	-	-	-		1	8	2
5	1	Low Ca Low PO4	2019-01-18	-	-	-	-		1	9	2
5	1	Low Ca Low PO4	2019-01-18	-	-	-	-		1	9	2
5	1	Low Ca Low PO4	2019-01-18	-	-	-	-		1	10	2
5	1	Low Ca Low PO4	2019-01-18	-	-	-	-		1	10	2
5	1	Low Ca Low PO4	2019-01-18	-	-	-	-		1	11	2
5	1	Low Ca Low PO4	2019-01-18	-	-	-	-		1	11	2
5	1	Low Ca Low PO4	2019-01-18	-	-	-	-		1	12	2
5	1	Low Ca Low PO4	2019-01-18	-	-	-	-		1	14	2
5	1	Low Ca Low PO4	2019-01-18	-	-	-	-		1	14	2
5	1	Low Ca Low PO4	2019-01-18	-	-	-	-		1	14	2
5	1	Low Ca Low PO4	2019-01-18	-	-	-	-		1	26	2
5	1	Low Ca Low PO4	2019-01-18	-	-	-	-		1	27	2
5	1	Low Ca Low PO4	2019-01-18	-	-	-	-		1	28	2
5	1	Low Ca Low PO4	2019-01-18	-	-	-	-		1	28	2
5	1	Low Ca Low PO4	2019-01-18	-	-	-	-		1	33	2
5	1	Low Ca Low PO4	2019-01-18	-	-	-	-		1	33	2
5	1	Low Ca Low PO4	2019-01-18	-	-	-	-		1	37	2
5	1	Low Ca Low PO4	2019-01-18	-	-	-	-		1	118	2
6	2	Low Ca Added PO4	2019-01-18	2019-04-15	87	7.22	0.068	N	0	68	1
6	2	Low Ca Added PO4	2019-01-18	-	-	-	-		1	3	2
6	2	Low Ca Added PO4	2019-01-18	-	-	-	-		1	6	2
6	2	Low Ca Added PO4	2019-01-18	-	-	-	-		1	6	2
6	2	Low Ca Added PO4	2019-01-18	-	-	-	-		1	6	2
6	2	Low Ca Added PO4	2019-01-18	-	-	-	-		1	6	2
6	2	Low Ca Added PO4	2019-01-18	-	-	-	-		1	6	2
6	2	Low Ca Added PO4	2019-01-18	-	-	-	-		1	6	2
6	2	Low Ca Added PO4	2019-01-18	-	-	-	-		1	6	2
6	2	Low Ca Added PO4	2019-01-18	-	-	-	-		1	7	2
6	2	Low Ca Added PO4	2019-01-18	-	-	-	-		1	7	2
6	2	Low Ca Added PO4	2019-01-18	-	-	-	-		1	7	2
6	2	Low Ca Added PO4	2019-01-18	-	-	-	-		1	7	2
6	2	Low Ca Added PO4	2019-01-18	-	-	-	-		1	8	2
6	2	Low Ca Added PO4	2019-01-18	-	-	-	-		1	8	2
6	2	Low Ca Added PO4	2019-01-18	-	-	-	-		1	8	2
6	2	Low Ca Added PO4	2019-01-18	-	-	-	-		1	9	2
6	2	Low Ca Added PO4	2019-01-18	-	-	-	-		1	23	2
6	2	Low Ca Added PO4	2019-01-18	-	-	-	-		1	33	2
6	2	Low Ca Added PO4	2019-01-18	-	-	-	-		1	37	2
7	2	Low Ca Added PO4	2019-01-18	2019-04-23	95	8.46	0.103	N	0	76	1
7	2	Low Ca Added PO4	2019-01-18	2019-04-26	98	8.27	0.093	N	0	79	1
7	2	Low Ca Added PO4	2019-01-18	2019-05-05	107	9.21	0.093	N	0	88	1
7	2	Low Ca Added PO4	2019-01-18	2019-05-06	108	8.65	0.104	Y	0	89	1
7	2	Low Ca Added PO4	2019-01-18	2019-05-08	110	8.59	0.101	Y	0	91	1
7	2	Low Ca Added PO4	2019-01-18	2019-05-11	113	7.55	0.093	Y	0	94	1
7	2	Low Ca Added PO4	2019-01-18	-	-	-	-		1	3	2
7	2	Low Ca Added PO4	2019-01-18	-	-	-	-		1	8	2
7	2	Low Ca Added PO4	2019-01-18	-	-	-	-		1	11	2
7	2	Low Ca Added PO4	2019-01-18	-	-	-	-		1	21	2
7	2	Low Ca Added PO4	2019-01-18	-	-	-	-		1	26	2
7	2	Low Ca Added PO4	2019-01-18	-	-	-	-		1	26	2
7	2	Low Ca Added PO4	2019-01-18	-	-	-	-		1	26	2
7	2	Low Ca Added PO4	2019-01-18	-	-	-	-		1	27	2
7	2	Low Ca Added PO4	2019-01-18	-	-	-	-		1	28	2
7	2	Low Ca Added PO4	2019-01-18	-	-	-	-		1	28	2
7	2	Low Ca Added PO4	2019-01-18	-	-	-	-		1	33	2
7	2	Low Ca Added PO4	2019-01-18	-	-	-	-		1	35	2
7	2	Low Ca Added PO4	2019-01-18	-	-	-	-		1	37	2
7	2	Low Ca Added PO4	2019-01-18	-	-	-	-		1	96	2
8	2	Low Ca Added PO4	2019-01-18	2019-04-29	101	7.34	0.081	N	0	82	1
8	2	Low Ca Added PO4	2019-01-18	2019-05-02	104	7.91	0.076	N	0	85	1
8	2	Low Ca Added PO4	2019-01-18	2019-05-06	108	8.69	0.093	N	0	89	1
8	2	Low Ca Added PO4	2019-01-18	2019-05-08	110	7.28	0.077	N	0	91	1
8	2	Low Ca Added PO4	2019-01-18	2019-05-10	112	8.1	0.085	N	0	93	1
8	2	Low Ca Added PO4	2019-01-18	2019-05-10	112	7.06	0.072	N	0	93	1
8	2	Low Ca Added PO4	2019-01-18	2019-05-16	118	8.19	0.094	N	0	99	1
8	2	Low Ca Added PO4	2019-01-18	2019-05-17	119	8.23	0.076	N	0	100	1
8	2	Low Ca Added PO4	2019-01-18	2019-05-17	119	8.76	0.073	N	0	100	1
8	2	Low Ca Added PO4	2019-01-18	2019-05-21	123	7.92	0.085	N	0	104	1
8	2	Low Ca Added PO4	2019-01-18	2019-05-31	133	7.34	0.068	Y	0	114	1
8	2	Low Ca Added PO4	2019-01-18	2019-06-06	139	7.48	0.059	Y	0	120	1
8	2	Low Ca Added PO4	2019-01-18	-	-	-	-		1	2	2
8	2	Low Ca Added PO4	2019-01-18	-	-	-	-		1	3	2
8	2	Low Ca Added PO4	2019-01-18	-	-	-	-		1	8	2
8	2	Low Ca Added PO4	2019-01-18	-	-	-	-		1	8	2
8	2	Low Ca Added PO4	2019-01-18	-	-	-	-		1	11	2
8	2	Low Ca Added PO4	2019-01-18	-	-	-	-		1	13	2
8	2	Low Ca Added PO4	2019-01-18	-	-	-	-		1	47	2
8	2	Low Ca Added PO4	2019-01-18	-	-	-	-		1	47	2
9	2	Low Ca Added PO4	2019-01-18	2019-05-13	115	8.33	0.064	Y	0	96	1
9	2	Low Ca Added PO4	2019-01-18	2019-05-15	117	6.97	0.072	N	0	98	1
9	2	Low Ca Added PO4	2019-01-18	-	-	-	-	-	1	3	2
9	2	Low Ca Added PO4	2019-01-18	-	-	-	-		1	3	2
9	2	Low Ca Added PO4	2019-01-18	-	-	-	-		1	3	2
9	2	Low Ca Added PO4	2019-01-18	-	-	-	-		1	3	2
9	2	Low Ca Added PO4	2019-01-18	-	-	-	-		1	6	2
9	2	Low Ca Added PO4	2019-01-18	-	-	-	-		1	7	2
9	2	Low Ca Added PO4	2019-01-18	-	-	-	-		1	7	2
9	2	Low Ca Added PO4	2019-01-18	-	-	-	-		1	7	2
9	2	Low Ca Added PO4	2019-01-18	-	-	-	-		1	8	2
9	2	Low Ca Added PO4	2019-01-18	-	-	-	-		1	9	2
9	2	Low Ca Added PO4	2019-01-18	-	-	-	-		1	10	2
9	2	Low Ca Added PO4	2019-01-18	-	-	-	-		1	13	2
9	2	Low Ca Added PO4	2019-01-18	-	-	-	-		1	26	2
9	2	Low Ca Added PO4	2019-01-18	-	-	-	-		1	26	2
9	2	Low Ca Added PO4	2019-01-18	-	-	-	-		1	33	2
9	2	Low Ca Added PO4	2019-01-18	-	-	-	-		1	38	2
9	2	Low Ca Added PO4	2019-01-18	-	-	-	-		1	40	2
9	2	Low Ca Added PO4	2019-01-18	-	-	-	-		1	149	2
10	2	Low Ca Added PO4	2019-01-18	2019-05-17	119	8.03	0.073	Y	0	100	1
10	2	Low Ca Added PO4	2019-01-18	2019-05-19	121	8.43	0.083	Y	0	102	1
10	2	Low Ca Added PO4	2019-01-18	2019-05-21	123	8.26	0.071	Y	0	104	1
10	2	Low Ca Added PO4	2019-01-18	2019-05-22	124	8.02	0.073	Y	0	105	1
10	2	Low Ca Added PO4	2019-01-18	-	-	-	-		1	3	2
10	2	Low Ca Added PO4	2019-01-18	-	-	-	-		1	7	2
10	2	Low Ca Added PO4	2019-01-18	-	-	-	-		1	7	2
10	2	Low Ca Added PO4	2019-01-18	-	-	-	-		1	7	2
10	2	Low Ca Added PO4	2019-01-18	-	-	-	-		1	9	2
10	2	Low Ca Added PO4	2019-01-18	-	-	-	-		1	9	2
10	2	Low Ca Added PO4	2019-01-18	-	-	-	-		1	12	2
10	2	Low Ca Added PO4	2019-01-18	-	-	-	-		1	21	2
10	2	Low Ca Added PO4	2019-01-18	-	-	-	-		1	21	2
10	2	Low Ca Added PO4	2019-01-18	-	-	-	-		1	22	2
10	2	Low Ca Added PO4	2019-01-18	-	-	-	-		1	28	2
10	2	Low Ca Added PO4	2019-01-18	-	-	-	-		1	32	2
10	2	Low Ca Added PO4	2019-01-18	-	-	-	-		1	33	2
10	2	Low Ca Added PO4	2019-01-18	-	-	-	-		1	40	2
10	2	Low Ca Added PO4	2019-01-18	-	-	-	-		1	44	2
10	2	Low Ca Added PO4	2019-01-18	-	-	-	-		1	72	2
11	3	Medium Ca Low PO4	2019-01-18	2019-04-08	80	7.55	0.067	N	0	61	1
11	3	Medium Ca Low PO4	2019-01-18	2019-04-10	82	8.14	0.08	N	0	63	1
11	3	Medium Ca Low PO4	2019-01-18	2019-04-11	83	8.42	0.079	N	0	64	1
11	3	Medium Ca Low PO4	2019-01-18	2019-04-15	87	7.99	0.09	N	0	68	1
11	3	Medium Ca Low PO4	2019-01-18	2019-04-28	100	7.57	0.086	N	0	81	1
11	3	Medium Ca Low PO4	2019-01-18	2019-05-06	108	9.11	0.098	N	0	89	1
11	3	Medium Ca Low PO4	2019-01-18	2019-05-13	115	8.6	0.099	N	0	96	1
11	3	Medium Ca Low PO4	2019-01-18	2019-05-21	123	9.59	0.112	Y	0	104	1
11	3	Medium Ca Low PO4	2019-01-18	2019-06-03	136	8.24	0.07	Y	0	117	1
11	3	Medium Ca Low PO4	2019-01-18	-	-	-	-		1	3	2
11	3	Medium Ca Low PO4	2019-01-18	-	-	-	-		1	5	2
11	3	Medium Ca Low PO4	2019-01-18	-	-	-	-		1	6	2
11	3	Medium Ca Low PO4	2019-01-18	-	-	-	-		1	9	2
11	3	Medium Ca Low PO4	2019-01-18	-	-	-	-		1	10	2
11	3	Medium Ca Low PO4	2019-01-18	-	-	-	-		1	13	2
11	3	Medium Ca Low PO4	2019-01-18	-	-	-	-		1	19	2
11	3	Medium Ca Low PO4	2019-01-18	-	-	-	-		1	23	2
11	3	Medium Ca Low PO4	2019-01-18	-	-	-	-		1	28	2
11	3	Medium Ca Low PO4	2019-01-18	-	-	-	-		1	35	2
11	3	Medium Ca Low PO4	2019-01-18	-	-	-	-		1	40	2
12	3	Medium Ca Low PO4	2019-01-18	2019-04-12	84	7.98	0.078	N	0	65	1
12	3	Medium Ca Low PO4	2019-01-18	2019-04-15	87	8.25	0.096	N	0	68	1
12	3	Medium Ca Low PO4	2019-01-18	2019-04-15	87	7.33	0.075	N	0	68	1
12	3	Medium Ca Low PO4	2019-01-18	2019-04-19	91	8.86	0.103	Y	0	72	1
12	3	Medium Ca Low PO4	2019-01-18	2019-04-21	93	8.35	0.088	Y	0	74	1
12	3	Medium Ca Low PO4	2019-01-18	2019-04-21	93	-	-	N	0	74	1
12	3	Medium Ca Low PO4	2019-01-18	2019-04-22	94	8.08	0.099	N	0	75	1
12	3	Medium Ca Low PO4	2019-01-18	2019-05-10	112	8.96	0.115	N	0	93	1
12	3	Medium Ca Low PO4	2019-01-18	2019-05-25	127	8.92	0.088	Y	0	108	1
12	3	Medium Ca Low PO4	2019-01-18	-	-	-	-		1	5	2
12	3	Medium Ca Low PO4	2019-01-18	-	-	-	-		1	11	2
12	3	Medium Ca Low PO4	2019-01-18	-	-	-	-		1	12	2
12	3	Medium Ca Low PO4	2019-01-18	-	-	-	-		1	13	2
12	3	Medium Ca Low PO4	2019-01-18	-	-	-	-		1	33	2
12	3	Medium Ca Low PO4	2019-01-18	-	-	-	-		1	33	2
12	3	Medium Ca Low PO4	2019-01-18	-	-	-	-		1	33	2
12	3	Medium Ca Low PO4	2019-01-18	-	-	-	-		1	33	2
12	3	Medium Ca Low PO4	2019-01-18	-	-	-	-		1	33	2
12	3	Medium Ca Low PO4	2019-01-18	-	-	-	-		1	37	2
12	3	Medium Ca Low PO4	2019-01-18	-	-	-	-		1	47	2
13	3	Medium Ca Low PO4	2019-01-18	2019-04-15	87	7.92	0.067	N	0	68	1
13	3	Medium Ca Low PO4	2019-01-18	2019-04-26	98	8.45	0.098	Y	0	79	1
13	3	Medium Ca Low PO4	2019-01-18	2019-04-29	101	7.59	0.07	N	0	82	1
13	3	Medium Ca Low PO4	2019-01-18	2019-04-29	101	7.37	0.079	N	0	82	1
13	3	Medium Ca Low PO4	2019-01-18	2019-04-30	102	8.12	0.068	N	0	83	1
13	3	Medium Ca Low PO4	2019-01-18	2019-05-01	103	8.7	0.084	N	0	84	1
13	3	Medium Ca Low PO4	2019-01-18	2019-05-15	117	7.91	0.088	N	0	98	1
13	3	Medium Ca Low PO4	2019-01-18	2019-05-15	117	7.98	0.1	N	0	98	1
13	3	Medium Ca Low PO4	2019-01-18	2019-06-03	136	8.16	0.084	Y	0	117	1
13	3	Medium Ca Low PO4	2019-01-18	2019-06-03	136	8.8	0.101	Y	0	117	1
13	3	Medium Ca Low PO4	2019-01-18	2019-06-03	136	8.77	0.1	Y	0	117	1
13	3	Medium Ca Low PO4	2019-01-18	-	-	-	-		1	7	2
13	3	Medium Ca Low PO4	2019-01-18	-	-	-	-		1	11	2
13	3	Medium Ca Low PO4	2019-01-18	-	-	-	-		1	12	2
13	3	Medium Ca Low PO4	2019-01-18	-	-	-	-		1	12	2
13	3	Medium Ca Low PO4	2019-01-18	-	-	-	-		1	14	2
13	3	Medium Ca Low PO4	2019-01-18	-	-	-	-		1	40	2
13	3	Medium Ca Low PO4	2019-01-18	-	-	-	-		1	40	2
13	3	Medium Ca Low PO4	2019-01-18	-	-	-	-		1	42	2
13	3	Medium Ca Low PO4	2019-01-18	-	-	-	-		1	54	2
14	3	Medium Ca Low PO4	2019-01-18	2019-04-16	88	7.17	0.077	N	0	69	1
14	3	Medium Ca Low PO4	2019-01-18	2019-04-17	89	7.69	0.079	N	0	70	1
14	3	Medium Ca Low PO4	2019-01-18	2019-04-22	94	7.63	0.067	N	0	75	1
14	3	Medium Ca Low PO4	2019-01-18	2019-04-22	94	8.52	0.091	N	0	75	1
14	3	Medium Ca Low PO4	2019-01-18	2019-04-26	98	8.97	0.084	N	0	79	1
14	3	Medium Ca Low PO4	2019-01-18	2019-04-30	102	7.77	0.082	N	0	83	1
14	3	Medium Ca Low PO4	2019-01-18	2019-05-06	108	8.38	0.101	N	0	89	1
14	3	Medium Ca Low PO4	2019-01-18	2019-05-25	127	8.24	0.087	Y	0	108	1
14	3	Medium Ca Low PO4	2019-01-18	-	-	-	-		1	3	2
14	3	Medium Ca Low PO4	2019-01-18	-	-	-	-		1	7	2
14	3	Medium Ca Low PO4	2019-01-18	-	-	-	-		1	8	2
14	3	Medium Ca Low PO4	2019-01-18	-	-	-	-		1	8	2
14	3	Medium Ca Low PO4	2019-01-18	-	-	-	-		1	9	2
14	3	Medium Ca Low PO4	2019-01-18	-	-	-	-		1	9	2
14	3	Medium Ca Low PO4	2019-01-18	-	-	-	-		1	9	2
14	3	Medium Ca Low PO4	2019-01-18	-	-	-	-		1	23	2
14	3	Medium Ca Low PO4	2019-01-18	-	-	-	-		1	40	2
14	3	Medium Ca Low PO4	2019-01-18	-	-	-	-		1	42	2
14	3	Medium Ca Low PO4	2019-01-18	-	-	-	-		1	47	2
14	3	Medium Ca Low PO4	2019-01-18	-	-	-	-		1	70	2
15	3	Medium Ca Low PO4	2019-01-18	2019-04-19	91	8.79	0.094	N	0	72	1
15	3	Medium Ca Low PO4	2019-01-18	2019-04-29	101	8.17	0.1	N	0	82	1
15	3	Medium Ca Low PO4	2019-01-18	2019-05-01	103	7.49	0.08	N	0	84	1
15	3	Medium Ca Low PO4	2019-01-18	2019-05-01	103	8.05	0.082	N	0	84	1
15	3	Medium Ca Low PO4	2019-01-18	2019-05-03	105	8.07	0.082	N	0	86	1
15	3	Medium Ca Low PO4	2019-01-18	2019-05-06	108	7.65	0.066	N	0	89	1
15	3	Medium Ca Low PO4	2019-01-18	2019-05-11	113	7.33	0.057	N	0	94	1
15	3	Medium Ca Low PO4	2019-01-18	2019-05-15	117	7.81	0.072	N	0	98	1
15	3	Medium Ca Low PO4	2019-01-18	2019-05-17	119	7.86	0.077	N	0	100	1
15	3	Medium Ca Low PO4	2019-01-18	2019-05-25	127	8.14	0.088	N	0	108	1
15	3	Medium Ca Low PO4	2019-01-18	2019-06-17	150	8.15	0.081	Y	0	131	1
15	3	Medium Ca Low PO4	2019-01-18	-	-	-	-		1	5	2
15	3	Medium Ca Low PO4	2019-01-18	-	-	-	-		1	6	2
15	3	Medium Ca Low PO4	2019-01-18	-	-	-	-		1	7	2
15	3	Medium Ca Low PO4	2019-01-18	-	-	-	-		1	7	2
15	3	Medium Ca Low PO4	2019-01-18	-	-	-	-		1	10	2
15	3	Medium Ca Low PO4	2019-01-18	-	-	-	-		1	10	2
15	3	Medium Ca Low PO4	2019-01-18	-	-	-	-		1	12	2
15	3	Medium Ca Low PO4	2019-01-18	-	-	-	-		1	27	2
15	3	Medium Ca Low PO4	2019-01-18	-	-	-	-		1	37	2
16	4	Medium Ca Added PO4	2019-01-18	2019-04-12	84	8.39	0.08	N	0	65	1
16	4	Medium Ca Added PO4	2019-01-18	2019-04-19	91	7.75	0.079	N	0	72	1
16	4	Medium Ca Added PO4	2019-01-18	2019-04-24	96	7.52	0.076	N	0	77	1
16	4	Medium Ca Added PO4	2019-01-18	2019-05-05	107	8.09	0.071	N	0	88	1
16	4	Medium Ca Added PO4	2019-01-18	2019-05-06	108	7.83	0.095	N	0	89	1
16	4	Medium Ca Added PO4	2019-01-18	2019-05-08	110	8.36	0.091	N	0	91	1
16	4	Medium Ca Added PO4	2019-01-18	2019-05-10	112	7.16	0.082	N	0	93	1
16	4	Medium Ca Added PO4	2019-01-18	2019-05-13	115	8.65	0.073	N	0	96	1
16	4	Medium Ca Added PO4	2019-01-18	2019-05-13	115	7.55	0.046	N	0	96	1
16	4	Medium Ca Added PO4	2019-01-18	2019-05-20	122	7.21	0.062	Y	1	103	1
16	4	Medium Ca Added PO4	2019-01-18	-	-	-	-		1	7	2
16	4	Medium Ca Added PO4	2019-01-18	-	-	-	-		1	9	2
16	4	Medium Ca Added PO4	2019-01-18	-	-	-	-		1	35	2
16	4	Medium Ca Added PO4	2019-01-18	-	-	-	-		1	35	2
16	4	Medium Ca Added PO4	2019-01-18	-	-	-	-		1	37	2
16	4	Medium Ca Added PO4	2019-01-18	-	-	-	-		1	37	2
16	4	Medium Ca Added PO4	2019-01-18	-	-	-	-		1	37	2
16	4	Medium Ca Added PO4	2019-01-18	-	-	-	-		1	37	2
16	4	Medium Ca Added PO4	2019-01-18	-	-	-	-		1	40	2
16	4	Medium Ca Added PO4	2019-01-18	-	-	-	-		1	47	2
17	4	Medium Ca Added PO4	2019-01-18	2019-04-21	93	7.59	0.063	N	0	74	1
17	4	Medium Ca Added PO4	2019-01-18	2019-04-26	98	8.25	0.098	N	0	79	1
17	4	Medium Ca Added PO4	2019-01-18	2019-04-26	98	7.84	0.089	N	0	79	1
17	4	Medium Ca Added PO4	2019-01-18	2019-04-29	101	8.16	0.082	N	0	82	1
17	4	Medium Ca Added PO4	2019-01-18	2019-05-01	103	7.98	0.102	N	0	84	1
17	4	Medium Ca Added PO4	2019-01-18	2019-05-01	103	8.03	0.098	N	0	84	1
17	4	Medium Ca Added PO4	2019-01-18	2019-05-03	105	7.98	0.069	N	0	86	1
17	4	Medium Ca Added PO4	2019-01-18	2019-05-08	110	8.63	0.104	N	0	91	1
17	4	Medium Ca Added PO4	2019-01-18	2019-05-08	110	7.81	0.095	N	0	91	1
17	4	Medium Ca Added PO4	2019-01-18	2019-05-17	119	8.24	0.081	N	0	100	1
17	4	Medium Ca Added PO4	2019-01-18	2019-05-19	121	8.54	0.101	N	0	102	1
17	4	Medium Ca Added PO4	2019-01-18	-	-	-	-		1	8	2
17	4	Medium Ca Added PO4	2019-01-18	-	-	-	-		1	16	2
17	4	Medium Ca Added PO4	2019-01-18	-	-	-	-		1	19	2
17	4	Medium Ca Added PO4	2019-01-18	-	-	-	-		1	26	2
17	4	Medium Ca Added PO4	2019-01-18	-	-	-	-		1	32	2
17	4	Medium Ca Added PO4	2019-01-18	-	-	-	-		1	33	2
17	4	Medium Ca Added PO4	2019-01-18	-	-	-	-		1	37	2
17	4	Medium Ca Added PO4	2019-01-18	-	-	-	-		1	44	2
17	4	Medium Ca Added PO4	2019-01-18	-	-	-	-		1	44	2
18	4	Medium Ca Added PO4	2019-01-18	2019-04-08	80	8.54	0.082	N	0	61	1
18	4	Medium Ca Added PO4	2019-01-18	2019-04-10	82	7.73	0.066	N	0	63	1
18	4	Medium Ca Added PO4	2019-01-18	2019-04-15	87	7.9	0.076	N	0	68	1
18	4	Medium Ca Added PO4	2019-01-18	2019-04-15	87	8.08	0.067	N	0	68	1
18	4	Medium Ca Added PO4	2019-01-18	2019-04-17	89	7.2	0.071	N	0	70	1
18	4	Medium Ca Added PO4	2019-01-18	2019-04-24	96	7.77	0.08	N	0	77	1
18	4	Medium Ca Added PO4	2019-01-18	2019-04-25	97	7.83	0.084	N	0	78	1
18	4	Medium Ca Added PO4	2019-01-18	2019-04-29	101	7.85	0.068	Y	0	82	1
18	4	Medium Ca Added PO4	2019-01-18	2019-04-30	102	8.04	0.086	N	0	83	1
18	4	Medium Ca Added PO4	2019-01-18	2019-05-03	105	7.96	0.98	N	0	86	1
18	4	Medium Ca Added PO4	2019-01-18	2019-05-10	112	8.15	0.096	N	0	93	1
18	4	Medium Ca Added PO4	2019-01-18	2019-05-11	113	8.36	0.103	N	0	94	1
18	4	Medium Ca Added PO4	2019-01-18	2019-05-13	115	9.06	0.112	N	0	96	1
18	4	Medium Ca Added PO4	2019-01-18	2019-05-16	118	7.85	0.082	N	0	99	1
18	4	Medium Ca Added PO4	2019-01-18	2019-05-19	121	8.18	0.089	Y	0	102	1
18	4	Medium Ca Added PO4	2019-01-18	2019-05-20	122	7.47	0.084	Y	0	103	1
18	4	Medium Ca Added PO4	2019-01-18	-	-	-	-		1	6	2
18	4	Medium Ca Added PO4	2019-01-18	-	-	-	-		1	7	2
18	4	Medium Ca Added PO4	2019-01-18	-	-	-	-		1	19	2
18	4	Medium Ca Added PO4	2019-01-18	-	-	-	-		1	35	2
19	4	Medium Ca Added PO4	2019-01-18	2019-04-08	80	9.25	0.069	N	0	61	1
19	4	Medium Ca Added PO4	2019-01-18	2019-04-11	83	8.14	0.095	N	0	64	1
19	4	Medium Ca Added PO4	2019-01-18	2019-04-11	83	8.31	0.096	N	0	64	1
19	4	Medium Ca Added PO4	2019-01-18	2019-04-13	85	8.88	0.076	N	0	66	1
19	4	Medium Ca Added PO4	2019-01-18	2019-04-15	87	7.54	0.066	N	0	68	1
19	4	Medium Ca Added PO4	2019-01-18	2019-04-16	88	7.9	0.075	N	0	69	1
19	4	Medium Ca Added PO4	2019-01-18	2019-04-18	90	7.77	0.065	N	0	71	1
19	4	Medium Ca Added PO4	2019-01-18	2019-04-19	91	8.75	0.098	N	0	72	1
19	4	Medium Ca Added PO4	2019-01-18	2019-04-21	93	-	-	N	0	74	1
19	4	Medium Ca Added PO4	2019-01-18	2019-04-24	96	9.22	0.113	N	0	77	1
19	4	Medium Ca Added PO4	2019-01-18	2019-04-26	98	7.55	0.088	N	0	79	1
19	4	Medium Ca Added PO4	2019-01-18	2019-04-26	98	7.96	0.096	N	0	79	1
19	4	Medium Ca Added PO4	2019-01-18	2019-05-02	104	8	0.096	N	0	85	1
19	4	Medium Ca Added PO4	2019-01-18	2019-05-02	104	8.6	0.103	N	0	85	1
19	4	Medium Ca Added PO4	2019-01-18	2019-05-05	107	9.66	0.113	N	0	88	1
19	4	Medium Ca Added PO4	2019-01-18	2019-05-05	107	9.61	0.11	N	0	88	1
19	4	Medium Ca Added PO4	2019-01-18	-	-	-	-		1	9	2
19	4	Medium Ca Added PO4	2019-01-18	-	-	-	-		1	11	2
19	4	Medium Ca Added PO4	2019-01-18	-	-	-	-		1	37	2
19	4	Medium Ca Added PO4	2019-01-18	-	-	-	-		1	116	2
20	4	Medium Ca Added PO4	2019-01-18	2019-04-08	80	8.1	0.073	N	0	61	1
20	4	Medium Ca Added PO4	2019-01-18	2019-04-09	81	8.22	0.067	N	0	62	1
20	4	Medium Ca Added PO4	2019-01-18	2019-04-10	82	7.42	0.053	N	0	63	1
20	4	Medium Ca Added PO4	2019-01-18	2019-04-13	85	7.72	0.071	N	0	66	1
20	4	Medium Ca Added PO4	2019-01-18	2019-04-13	85	7.89	0.073	N	0	66	1
20	4	Medium Ca Added PO4	2019-01-18	2019-04-16	88	7.55	0.075	N	0	69	1
20	4	Medium Ca Added PO4	2019-01-18	2019-04-17	89	6.85	0.066	N	0	70	1
20	4	Medium Ca Added PO4	2019-01-18	2019-04-19	91	8.1	0.066	N	0	72	1
20	4	Medium Ca Added PO4	2019-01-18	2019-04-20	92	7.68	0.058	N	0	73	1
20	4	Medium Ca Added PO4	2019-01-18	2019-04-23	95	6.85	0.06	N	0	76	1
20	4	Medium Ca Added PO4	2019-01-18	2019-04-24	96	7.82	0.073	N	0	77	1
20	4	Medium Ca Added PO4	2019-01-18	2019-04-26	98	7.42	0.069	N	0	79	1
20	4	Medium Ca Added PO4	2019-01-18	2019-05-02	104	8.03	0.095	N	0	85	1
20	4	Medium Ca Added PO4	2019-01-18	-	-	-	-		1	3	2
20	4	Medium Ca Added PO4	2019-01-18	-	-	-	-		1	8	2
20	4	Medium Ca Added PO4	2019-01-18	-	-	-	-		1	11	2
20	4	Medium Ca Added PO4	2019-01-18	-	-	-	-		1	23	2
20	4	Medium Ca Added PO4	2019-01-18	-	-	-	-		1	26	2
20	4	Medium Ca Added PO4	2019-01-18	-	-	-	-		1	40	2
20	4	Medium Ca Added PO4	2019-01-18	-	-	-	-		1	49	2
21	5	High Ca Low PO4	2019-01-18	2019-04-26	98	7.63	0.081	N	0	79	1
21	5	High Ca Low PO4	2019-01-18	2019-04-29	101	7.91	0.081	N	0	82	1
21	5	High Ca Low PO4	2019-01-18	2019-04-29	101	8.21	0.077	N	0	82	1
21	5	High Ca Low PO4	2019-01-18	2019-05-03	105	7.89	0.098	N	0	86	1
21	5	High Ca Low PO4	2019-01-18	2019-05-03	105	8.23	0.08	N	0	86	1
21	5	High Ca Low PO4	2019-01-18	2019-05-06	108	7.28	0.067	Y	0	89	1
21	5	High Ca Low PO4	2019-01-18	2019-05-15	117	7.89	0.102	N	0	98	1
21	5	High Ca Low PO4	2019-01-18	2019-05-15	117	8.48	0.099	N	0	98	1
21	5	High Ca Low PO4	2019-01-18	-	-	-	-		1	8	2
21	5	High Ca Low PO4	2019-01-18	-	-	-	-		1	9	2
21	5	High Ca Low PO4	2019-01-18	-	-	-	-		1	9	2
21	5	High Ca Low PO4	2019-01-18	-	-	-	-		1	12	2
21	5	High Ca Low PO4	2019-01-18	-	-	-	-		1	23	2
21	5	High Ca Low PO4	2019-01-18	-	-	-	-		1	33	2
21	5	High Ca Low PO4	2019-01-18	-	-	-	-		1	35	2
21	5	High Ca Low PO4	2019-01-18	-	-	-	-		1	37	2
21	5	High Ca Low PO4	2019-01-18	-	-	-	-		1	37	2
21	5	High Ca Low PO4	2019-01-18	-	-	-	-		1	37	2
21	5	High Ca Low PO4	2019-01-18	-	-	-	-		1	45	2
21	5	High Ca Low PO4	2019-01-18	-	-	-	-		1	49	2
22	5	High Ca Low PO4	2019-01-18	2019-04-29	101	8.13	0.102	N	0	82	1
22	5	High Ca Low PO4	2019-01-18	2019-05-05	107	7.88	0.077	N	0	88	1
22	5	High Ca Low PO4	2019-01-18	2019-05-08	110	7.56	0.074	Y	0	91	1
22	5	High Ca Low PO4	2019-01-18	2019-05-10	112	8.4	0.083	N	0	93	1
22	5	High Ca Low PO4	2019-01-18	2019-05-11	113	8.12	0.093	N	0	94	1
22	5	High Ca Low PO4	2019-01-18	-	-	-	-		1	12	2
22	5	High Ca Low PO4	2019-01-18	-	-	-	-		1	12	2
22	5	High Ca Low PO4	2019-01-18	-	-	-	-		1	12	2
22	5	High Ca Low PO4	2019-01-18	-	-	-	-		1	13	2
22	5	High Ca Low PO4	2019-01-18	-	-	-	-		1	13	2
22	5	High Ca Low PO4	2019-01-18	-	-	-	-		1	33	2
22	5	High Ca Low PO4	2019-01-18	-	-	-	-		1	35	2
22	5	High Ca Low PO4	2019-01-18	-	-	-	-		1	35	2
22	5	High Ca Low PO4	2019-01-18	-	-	-	-		1	35	2
22	5	High Ca Low PO4	2019-01-18	-	-	-	-		1	35	2
22	5	High Ca Low PO4	2019-01-18	-	-	-	-		1	40	2
22	5	High Ca Low PO4	2019-01-18	-	-	-	-		1	40	2
22	5	High Ca Low PO4	2019-01-18	-	-	-	-		1	40	2
22	5	High Ca Low PO4	2019-01-18	-	-	-	-		1	45	2
22	5	High Ca Low PO4	2019-01-18	-	-	-	-		1	47	2
23	5	High Ca Low PO4	2019-01-18	2019-04-19	91	8.79	0.094	N	0	72	1
23	5	High Ca Low PO4	2019-01-18	2019-04-21	93	7.62	0.062	N	0	74	1
23	5	High Ca Low PO4	2019-01-18	2019-04-28	100	8.64	0.119	N	0	81	1
23	5	High Ca Low PO4	2019-01-18	2019-04-28	100	8	0.08	N	0	81	1
23	5	High Ca Low PO4	2019-01-18	2019-04-28	100	9.09	0.095	N	0	81	1
23	5	High Ca Low PO4	2019-01-18	2019-04-29	101	8.37	0.089	N	0	82	1
23	5	High Ca Low PO4	2019-01-18	2019-04-29	101	8.98	0.117	N	0	82	1
23	5	High Ca Low PO4	2019-01-18	2019-05-08	110	8.7	0.108	N	0	91	1
23	5	High Ca Low PO4	2019-01-18	2019-05-10	112	8.36	0.089	N	0	93	1
23	5	High Ca Low PO4	2019-01-18	2019-05-10	112	8.55	0.092	Y	0	93	1
23	5	High Ca Low PO4	2019-01-18	-	-	-	-		1	2	2
23	5	High Ca Low PO4	2019-01-18	-	-	-	-		1	2	2
23	5	High Ca Low PO4	2019-01-18	-	-	-	-		1	3	2
23	5	High Ca Low PO4	2019-01-18	-	-	-	-		1	5	2
23	5	High Ca Low PO4	2019-01-18	-	-	-	-		1	10	2
23	5	High Ca Low PO4	2019-01-18	-	-	-	-		1	11	2
23	5	High Ca Low PO4	2019-01-18	-	-	-	-		1	13	2
23	5	High Ca Low PO4	2019-01-18	-	-	-	-		1	14	2
23	5	High Ca Low PO4	2019-01-18	-	-	-	-		1	26	2
23	5	High Ca Low PO4	2019-01-18	-	-	-	-		1	28	2
24	5	High Ca Low PO4	2019-01-18	2019-04-15	87	7.78	0.064	N	0	68	1
24	5	High Ca Low PO4	2019-01-18	2019-04-21	93	6.54	0.045	N	0	74	1
24	5	High Ca Low PO4	2019-01-18	2019-04-24	96	7.56	0.072	N	0	77	1
24	5	High Ca Low PO4	2019-01-18	2019-04-27	99	7.38	0.081	N	0	80	1
24	5	High Ca Low PO4	2019-01-18	2019-04-29	101	6.84	0.053	N	0	82	1
24	5	High Ca Low PO4	2019-01-18	2019-05-08	110	7.27	0.065	N	0	91	1
24	5	High Ca Low PO4	2019-01-18	2019-05-13	115	7.9	0.064	N	0	96	1
24	5	High Ca Low PO4	2019-01-18	2019-05-15	117	7.02	0.079	Y	0	98	1
24	5	High Ca Low PO4	2019-01-18	2019-06-03	136	8.1	0.094	Y	0	117	1
24	5	High Ca Low PO4	2019-01-18	-	-	-	-		1	16	2
24	5	High Ca Low PO4	2019-01-18	-	-	-	-		1	26	2
24	5	High Ca Low PO4	2019-01-18	-	-	-	-		1	28	2
24	5	High Ca Low PO4	2019-01-18	-	-	-	-		1	30	2
24	5	High Ca Low PO4	2019-01-18	-	-	-	-		1	33	2
24	5	High Ca Low PO4	2019-01-18	-	-	-	-		1	33	2
24	5	High Ca Low PO4	2019-01-18	-	-	-	-		1	35	2
24	5	High Ca Low PO4	2019-01-18	-	-	-	-		1	37	2
24	5	High Ca Low PO4	2019-01-18	-	-	-	-		1	40	2
24	5	High Ca Low PO4	2019-01-18	-	-	-	-		1	44	2
24	5	High Ca Low PO4	2019-01-18	-	-	-	-		1	44	2
25	5	High Ca Low PO4	2019-01-18	2019-04-17	89	7.65	0.074	N	0	70	1
25	5	High Ca Low PO4	2019-01-18	2019-04-25	97	7.85	0.074	N	0	78	1
25	5	High Ca Low PO4	2019-01-18	2019-04-26	98	7.66	0.064	N	0	79	1
25	5	High Ca Low PO4	2019-01-18	2019-04-29	101	7.69	0.08	N	0	82	1
25	5	High Ca Low PO4	2019-01-18	2019-04-29	101	7.39	0.089	N	0	82	1
25	5	High Ca Low PO4	2019-01-18	2019-05-03	105	8.08	0.085	N	0	86	1
25	5	High Ca Low PO4	2019-01-18	2019-05-06	108	7.84	0.064	N	0	89	1
25	5	High Ca Low PO4	2019-01-18	2019-05-08	110	8.66	0.103	N	0	91	1
25	5	High Ca Low PO4	2019-01-18	2019-05-31	133	7.37	0.066	Y	0	114	1
25	5	High Ca Low PO4	2019-01-18	-	-	-	-		1	9	2
25	5	High Ca Low PO4	2019-01-18	-	-	-	-		1	9	2
25	5	High Ca Low PO4	2019-01-18	-	-	-	-		1	33	2
25	5	High Ca Low PO4	2019-01-18	-	-	-	-		1	37	2
25	5	High Ca Low PO4	2019-01-18	-	-	-	-		1	40	2
25	5	High Ca Low PO4	2019-01-18	-	-	-	-		1	40	2
25	5	High Ca Low PO4	2019-01-18	-	-	-	-		1	40	2
25	5	High Ca Low PO4	2019-01-18	-	-	-	-		1	42	2
25	5	High Ca Low PO4	2019-01-18	-	-	-	-		1	47	2
25	5	High Ca Low PO4	2019-01-18	-	-	-	-		1	49	2
25	5	High Ca Low PO4	2019-01-18	-	-	-	-		1	49	2
26	6	High Ca Added PO4	2019-01-18	2019-04-08	80	9.02	0.081	N	0	61	1
26	6	High Ca Added PO4	2019-01-18	2019-04-10	82	7.93	0.085	N	0	63	1
26	6	High Ca Added PO4	2019-01-18	2019-04-12	84	9.06	0.087	N	0	65	1
26	6	High Ca Added PO4	2019-01-18	2019-04-15	87	7.71	0.079	N	0	68	1
26	6	High Ca Added PO4	2019-01-18	2019-04-20	92	7.76	0.074	N	0	73	1
26	6	High Ca Added PO4	2019-01-18	2019-04-26	98	7.38	0.082	N	0	79	1
26	6	High Ca Added PO4	2019-01-18	2019-04-26	98	7.16	0.072	N	0	79	1
26	6	High Ca Added PO4	2019-01-18	2019-05-11	113	8.49	0.099	N	0	94	1
26	6	High Ca Added PO4	2019-01-18	2019-05-13	115	7.88	0.084	N	0	96	1
26	6	High Ca Added PO4	2019-01-18	-	-	-	-		1	5	2
26	6	High Ca Added PO4	2019-01-18	-	-	-	-		1	7	2
26	6	High Ca Added PO4	2019-01-18	-	-	-	-		1	9	2
26	6	High Ca Added PO4	2019-01-18	-	-	-	-		1	14	2
26	6	High Ca Added PO4	2019-01-18	-	-	-	-		1	28	2
26	6	High Ca Added PO4	2019-01-18	-	-	-	-		1	33	2
26	6	High Ca Added PO4	2019-01-18	-	-	-	-		1	37	2
26	6	High Ca Added PO4	2019-01-18	-	-	-	-		1	37	2
26	6	High Ca Added PO4	2019-01-18	-	-	-	-		1	40	2
26	6	High Ca Added PO4	2019-01-18	-	-	-	-		1	49	2
26	6	High Ca Added PO4	2019-01-18	-	-	-	-		1	51	2
27	6	High Ca Added PO4	2019-01-18	2019-04-15	87	7.45	0.079	N	0	68	1
27	6	High Ca Added PO4	2019-01-18	2019-04-22	94	7.46	0.071	Y	0	75	1
27	6	High Ca Added PO4	2019-01-18	2019-04-22	94	8.25	0.096	N	0	75	1
27	6	High Ca Added PO4	2019-01-18	2019-04-26	98	7.21	0.065	N	0	79	1
27	6	High Ca Added PO4	2019-01-18	2019-04-27	99	8.09	0.091	N	0	80	1
27	6	High Ca Added PO4	2019-01-18	2019-04-28	100	8.38	0.086	N	0	81	1
27	6	High Ca Added PO4	2019-01-18	2019-05-02	104	7.75	0.1	N	0	85	1
27	6	High Ca Added PO4	2019-01-18	2019-05-03	105	8.13	0.084	N	0	86	1
27	6	High Ca Added PO4	2019-01-18	2019-05-08	110	8.5	0.083	N	0	91	1
27	6	High Ca Added PO4	2019-01-18	2019-05-13	115	8.68	0.105	N	0	96	1
27	6	High Ca Added PO4	2019-01-18	2019-05-15	117	8.29	0.085	N	0	98	1
27	6	High Ca Added PO4	2019-01-18	2019-05-29	131	8.19	0.106	N	0	112	1
27	6	High Ca Added PO4	2019-01-18	2019-06-05	138	8.34	0.091	N	0	119	1
27	6	High Ca Added PO4	2019-01-18	2019-06-05	138	8.46	0.094	Y	0	119	1
27	6	High Ca Added PO4	2019-01-18	-	-	-	-		1	11	2
27	6	High Ca Added PO4	2019-01-18	-	-	-	-		1	17	2
27	6	High Ca Added PO4	2019-01-18	-	-	-	-		1	28	2
27	6	High Ca Added PO4	2019-01-18	-	-	-	-		1	40	2
27	6	High Ca Added PO4	2019-01-18	-	-	-	-		1	44	2
27	6	High Ca Added PO4	2019-01-18	-	-	-	-		1	51	2
28	6	High Ca Added PO4	2019-01-18	2019-04-15	87	8.42	0.077	N	0	68	1
28	6	High Ca Added PO4	2019-01-18	2019-04-29	101	8.14	0.097	N	0	82	1
28	6	High Ca Added PO4	2019-01-18	2019-05-05	107	8.2	0.098	N	0	88	1
28	6	High Ca Added PO4	2019-01-18	2019-05-10	112	7.25	0.086	N	0	93	1
28	6	High Ca Added PO4	2019-01-18	2019-05-17	119	9.22	0.098	Y	0	100	1
28	6	High Ca Added PO4	2019-01-18	-	-	-	-		1	8	2
28	6	High Ca Added PO4	2019-01-18	-	-	-	-		1	8	2
28	6	High Ca Added PO4	2019-01-18	-	-	-	-		1	9	2
28	6	High Ca Added PO4	2019-01-18	-	-	-	-		1	10	2
28	6	High Ca Added PO4	2019-01-18	-	-	-	-		1	33	2
28	6	High Ca Added PO4	2019-01-18	-	-	-	-		1	33	2
28	6	High Ca Added PO4	2019-01-18	-	-	-	-		1	33	2
28	6	High Ca Added PO4	2019-01-18	-	-	-	-		1	33	2
28	6	High Ca Added PO4	2019-01-18	-	-	-	-		1	33	2
28	6	High Ca Added PO4	2019-01-18	-	-	-	-		1	35	2
28	6	High Ca Added PO4	2019-01-18	-	-	-	-		1	35	2
28	6	High Ca Added PO4	2019-01-18	-	-	-	-		1	35	2
28	6	High Ca Added PO4	2019-01-18	-	-	-	-		1	37	2
28	6	High Ca Added PO4	2019-01-18	-	-	-	-		1	47	2
28	6	High Ca Added PO4	2019-01-18	-	-	-	-		1	47	2
29	6	High Ca Added PO4	2019-01-18	2019-04-24	96	8.52	0.101	N	0	77	1
29	6	High Ca Added PO4	2019-01-18	2019-05-03	105	7.44	0.097	N	0	86	1
29	6	High Ca Added PO4	2019-01-18	2019-05-03	105	8	0.086	Y	0	86	1
29	6	High Ca Added PO4	2019-01-18	2019-05-03	105	8.52	0.087	N	0	86	1
29	6	High Ca Added PO4	2019-01-18	2019-05-06	108	8.2	0.097	N	0	89	1
29	6	High Ca Added PO4	2019-01-18	2019-05-08	110	8.56	0.092	N	0	91	1
29	6	High Ca Added PO4	2019-01-18	2019-05-17	119	8.44	0.089	N	0	100	1
29	6	High Ca Added PO4	2019-01-18	2019-05-20	122	8	0.086	Y	0	103	1
29	6	High Ca Added PO4	2019-01-18	-	-	-	-		1	8	2
29	6	High Ca Added PO4	2019-01-18	-	-	-	-		1	9	2
29	6	High Ca Added PO4	2019-01-18	-	-	-	-		1	13	2
29	6	High Ca Added PO4	2019-01-18	-	-	-	-		1	14	2
29	6	High Ca Added PO4	2019-01-18	-	-	-	-		1	19	2
29	6	High Ca Added PO4	2019-01-18	-	-	-	-		1	20	2
29	6	High Ca Added PO4	2019-01-18	-	-	-	-		1	21	2
29	6	High Ca Added PO4	2019-01-18	-	-	-	-		1	23	2
29	6	High Ca Added PO4	2019-01-18	-	-	-	-		1	26	2
29	6	High Ca Added PO4	2019-01-18	-	-	-	-		1	30	2
29	6	High Ca Added PO4	2019-01-18	-	-	-	-		1	35	2
29	6	High Ca Added PO4	2019-01-18	-	-	-	-		1	40	2
30	6	High Ca Added PO4	2019-01-18	2019-04-19	91	6.46	0.047	N	0	72	1
30	6	High Ca Added PO4	2019-01-18	2019-04-19	91	7.06	0.047	N	0	72	1
30	6	High Ca Added PO4	2019-01-18	2019-04-20	92	6.77	0.046	N	0	73	1
30	6	High Ca Added PO4	2019-01-18	2019-05-06	108	6.51	0.045	Y	0	89	1
30	6	High Ca Added PO4	2019-01-18	2019-05-10	112	6.02	0.065	N	0	93	1
30	6	High Ca Added PO4	2019-01-18	2019-06-13	146	7.35	0.058	Y	0	127	1
30	6	High Ca Added PO4	2019-01-18	-	-	-	-		1	7	2
30	6	High Ca Added PO4	2019-01-18	-	-	-	-		1	8	2
30	6	High Ca Added PO4	2019-01-18	-	-	-	-		1	8	2
30	6	High Ca Added PO4	2019-01-18	-	-	-	-		1	9	2
30	6	High Ca Added PO4	2019-01-18	-	-	-	-		1	37	2
30	6	High Ca Added PO4	2019-01-18	-	-	-	-		1	40	2
30	6	High Ca Added PO4	2019-01-18	-	-	-	-		1	40	2
30	6	High Ca Added PO4	2019-01-18	-	-	-	-		1	44	2
30	6	High Ca Added PO4	2019-01-18	-	-	-	-		1	47	2
30	6	High Ca Added PO4	2019-01-18	-	-	-	-		1	64	2
30	6	High Ca Added PO4	2019-01-18	-	-	-	-		1	65	2
30	6	High Ca Added PO4	2019-01-18	-	-	-	-		1	66	2
30	6	High Ca Added PO4	2019-01-18	-	-	-	-		1	73	2
30	6	High Ca Added PO4	2019-01-18	-	-	-	-		1	86	2

## Sheet: Water Quality
Round	Date	Tank number	Treatment	Temp (C˚)	pH	DO%	TDS (mg/L)	Conductividad (μ/cm)	Salinity (ppt)	NH4 (mg/L)	NH3 (mg/L)	CaCO3 (mg/L)	PO4 (mg/L)
1	2019-02-04	1	Low Ca Low PO4	20.2	7.16	94.8	147.55	206.4	0.11	1.47	0.01	11	0.04
1	2019-02-04	2	Low Ca Low PO4	20.7	7.48	92.4	144.95	204.6	0.11	0.45	0	10	0.05
1	2019-02-04	3	Low Ca Low PO4	20.8	7.18	91	141.05	199.9	0.1	3.32	0.02	15	0.06
1	2019-02-04	4	Low Ca Low PO4	20.1	7.13	93.4	139.1	194.4	0.1	1.61	0.01	13	0
1	2019-02-04	5	Low Ca Low PO4	20.2	7.13	93.5	140.4	196.5	0.1	2.46	0.01	16	0.09
1	2019-02-04	6	Low Ca Added PO4	20.8	7.46	87.2	143.65	221.1	0.1	1.84	0.02	19	1.5
1	2019-02-04	7	Low Ca Added PO4	20.2	7.47	85.8	144.95	202.5	0.11	1.58	0.02	13	1.39
1	2019-02-04	8	Low Ca Added PO4	20.2	7.49	91.5	144.95	202.5	0.11	1.61	0.02	24	1.35
1	2019-02-04	9	Low Ca Added PO4	21.2	7.43	91.3	147.55	210.2	0.11	2.28	0.03	2	1.36
1	2019-02-04	10	Low Ca Added PO4	20.3	7.52	90.1	143.65	201.3	0.1	1.46	0.02	15	1.43
1	2019-02-04	11	Medium Ca Low PO4	20.9	7.17	94.4	202.15	287	0.15	3.63	0.03	35	0.06
1	2019-02-04	12	Medium Ca Low PO4	20.2	7.27	94.6	195	272.6	0.14	2.83	0.02	44	0.02
1	2019-02-04	13	Medium Ca Low PO4	20.8	7.22	86.6	191.75	271.1	0.14	2.72	0.02	46	0.04
1	2019-02-04	14	Medium Ca Low PO4	20.2	7.27	88.7	193.7	270.9	0.14	2.48	0.02	46	0
1	2019-02-04	15	Medium Ca Low PO4	20.6	7.23	93	194.35	274.1	0.14	2.82	0.02	46	0.08
1	2019-02-04	16	Medium Ca Added PO4	20.4	7.35	88.2	195	273.8	0.14	1.82	0.02	49	1.42
1	2019-02-04	17	Medium Ca Added PO4	20.4	7.36	92.2	194.35	272.9	0.14	1.68	0.02	39	1.49
1	2019-02-04	18	Medium Ca Added PO4	20.5	7.36	90	200.85	282.6	0.15	1.88	0.02	46	1.39
1	2019-02-04	19	Medium Ca Added PO4	20.9	7.41	91.1	188.5	267.6	0.14	1.94	0.02	39	1.43
1	2019-02-04	20	Medium Ca Added PO4	20.3	7.37	90.5	193.05	270.1	0.14	1.72	0.02	55	1.37
1	2019-02-04	21	High Ca Low PO4	20.5	7.25	91.7	245.7	345.3	0.18	2.61	0.02	76	0.05
1	2019-02-04	22	High Ca Low PO4	20.4	7.28	88.8	250.25	350.9	0.18	2.51	0.02	75	0.06
1	2019-02-04	23	High Ca Low PO4	20.7	7.26	91.1	248.95	351.3	0.18	2.45	0.02	76	0
1	2019-02-04	24	High Ca Low PO4	20.6	7.26	91.6	246.35	347.3	0.18	2.58	0.02	70	0.08
1	2019-02-04	25	High Ca Low PO4	20.3	7.27	85.1	247	346.1	0.18	2.35	0.02	77	0
1	2019-02-04	26	High Ca Added PO4	20.8	7.33	92.3	250.9	355.3	0.19	2.22	0.02	74	1.65
1	2019-02-04	27	High Ca Added PO4	20.1	7.36	94.4	243.1	339.4	0.18	1.68	0.01	71	0.93
1	2019-02-04	28	High Ca Added PO4	20.5	7.31	92.9	245.05	345.1	0.18	1.86	0.02	76	1.55
1	2019-02-04	29	High Ca Added PO4	21	7.35	87.8	249.6	354.8	0.18	2.3	0.02	72	1.27
1	2019-02-04	30	High Ca Added PO4	20.8	7.32	89.5	244.4	345.3	0.18	2.38	0.02	75	1.41
2	2019-02-12	1	Low Ca Low PO4	20.1	7.83	93.2	159.25	222.2	0.12	1.07	0.02	10	0
2	2019-02-12	2	Low Ca Low PO4	20.6	7.56	88.5	155.35	218.9	0.11	1.85	0.02	0	0.22
2	2019-02-12	3	Low Ca Low PO4	20.7	7.45	92.1	155.35	218.7	0.11	2.93	0.04	5	0.23
2	2019-02-12	4	Low Ca Low PO4	19.9	7.61	95.3	153.4	213.1	0.11	1.74	0.02	9	0.06
2	2019-02-12	5	Low Ca Low PO4	19.9	7.5	94.2	154.05	213.7	0.11	1.96	0.02	12	0
2	2019-02-12	6	Low Ca Added PO4	20.7	7.57	91.2	158.6	224.3	0.12	2.47	0.04	9	1.56
2	2019-02-12	7	Low Ca Added PO4	20.1	7.57	90.6	159.25	222.4	0.12	2.06	0.03	8	1.44
2	2019-02-12	8	Low Ca Added PO4	20.2	7.58	96	160.55	224	0.12	2.01	0.03	4	1.46
2	2019-02-12	9	Low Ca Added PO4	21	7.59	87.7	160.55	228.6	0.12	2.12	0.04	5	1.55
2	2019-02-12	10	Low Ca Added PO4	20.1	7.66	95.1	159.9	223	0.12	1.47	0.03	7	1.46
2	2019-02-12	11	Medium Ca Low PO4	20.8	7.52	92.3	215.15	304.9	0.16	1.58	0.02	42	0.1
2	2019-02-12	12	Medium Ca Low PO4	20.1	7.47	90.9	208	289.8	0.15	1.6	0.02	35	0.09
2	2019-02-12	13	Medium Ca Low PO4	20.6	7.49	90.3	207.35	292	0.15	1.86	0.03	40	0.07
2	2019-02-12	14	Medium Ca Low PO4	20.1	7.5	93.6	207.35	289.5	0.15	1.57	0.02	32	0.13
2	2019-02-12	15	Medium Ca Low PO4	20.6	7.47	90	209.95	296.6	0.15	1.73	0.02	35	0.14
2	2019-02-12	16	Medium Ca Added PO4	20.2	7.54	94.5	213.85	299	0.16	1.24	0.02	36	1.38
2	2019-02-12	17	Medium Ca Added PO4	20.3	7.5	93.8	212.55	297.7	0.16	1.43	0.02	39	1.16
2	2019-02-12	18	Medium Ca Added PO4	20.4	7.56	92.8	215.15	302.2	0.16	1.31	0.02	38	1.38
2	2019-02-12	19	Medium Ca Added PO4	20.8	7.53	93.8	211.9	299.5	0.16	1.49	0.02	37	1.43
2	2019-02-12	20	Medium Ca Added PO4	20.1	7.5	90.1	210.6	294.3	0.15	1.32	0.02	38	1.35
2	2019-02-12	21	High Ca Low PO4	20.4	7.52	86.3	261.95	367.3	0.19	1.35	0.02	67	0.14
2	2019-02-12	22	High Ca Low PO4	20.2	7.51	92.3	263.9	368.7	0.19	1.24	0.02	73	0.05
2	2019-02-12	23	High Ca Low PO4	20.5	7.48	94.7	266.5	374.4	0.2	1.41	0.02	66	0
2	2019-02-12	24	High Ca Low PO4	20.7	7.5	89.1	263.25	371.3	0.19	1.41	0.02	78	0.08
2	2019-02-12	25	High Ca Low PO4	20.2	7.48	94	260.65	364.8	0.19	1.35	0.02	69	0.04
2	2019-02-12	26	High Ca Added PO4	20.6	7.48	92.8	267.15	376.9	0.2	1.48	0.02	70	1.48
2	2019-02-12	27	High Ca Added PO4	19.8	7.51	93.3	263.9	365.6	0.19	1.18	0.01	65	1.18
2	2019-02-12	28	High Ca Added PO4	20.4	7.46	94.7	266.5	374.2	0.2	1.49	0.02	65	1.45
2	2019-02-12	29	High Ca Added PO4	20.9	7.52	89.2	268.45	380.6	0.2	1.39	0.02	72	1.25
2	2019-02-12	30	High Ca Added PO4	20.6	7.49	91.2	264.55	372.7	0.2	1.33	0.02	64	1.35
1	2019-03-14	Tap water	-	22.4	7.34	88.9	278.2	421	0.2	0.77	0.01	49	0.44
3	2019-03-14	1	Low Ca Low PO4	20.2	7.48	95.4	243.1	339.3	0.18	1.26	0.02	18	0.25
3	2019-03-14	2	Low Ca Low PO4	20.7	7.47	90.2	237.9	336.2	0.18	1.2	0.01	27	0.27
3	2019-03-14	3	Low Ca Low PO4	20.7	7.77	90.4	239.85	338.4	0.18	0.73	0.02	18	0.36
3	2019-03-14	4	Low Ca Low PO4	20.2	7.59	96.2	235.95	329.7	0.17	0.97	0.02	23	0.45
3	2019-03-14	5	Low Ca Low PO4	20.2	7.74	80.2	240.5	335.7	0.18	0.8	0.02	20	0.36
3	2019-03-14	6	Low Ca Added PO4	20.7	7.78	81.4	248.3	350.8	0.18	0.71	0.02	19	1.71
3	2019-03-14	7	Low Ca Added PO4	20.6	7.73	90.2	352.95	497.6	0.26	0.94	0.02	23	1.69
3	2019-03-14	8	Low Ca Added PO4	20.3	7.81	95.2	250.9	351.4	0.18	1.25	0.03	25	1.72
3	2019-03-14	9	Low Ca Added PO4	21.1	7.59	86.6	249.6	355.2	0.18	1.33	0.02	20	1.74
3	2019-03-14	10	Low Ca Added PO4	20.2	7.7	87.5	253.5	354	0.19	0.82	0.02	27	1.77
3	2019-03-14	11	Medium Ca Low PO4	21	7.74	94.9	297.7	423.5	0.22	0.75	0.02	61	0.25
3	2019-03-14	12	Medium Ca Low PO4	20.2	7.69	85.7	291.85	408.3	0.22	0.8	0.02	51	0.26
3	2019-03-14	13	Medium Ca Low PO4	20.8	7.56	83.7	291.2	412.1	0.22	1.09	0.02	51	0.29
3	2019-03-14	14	Medium Ca Low PO4	20.1	7.75	91.9	292.5	408	0.22	0.98	0.02	52	0.23
3	2019-03-14	15	Medium Ca Low PO4	20.9	7.78	90.5	293.8	417	0.22	1.01	0.03	51	0.21
3	2019-03-14	16	Medium Ca Added PO4	20.2	7.64	87.7	308.1	430.2	0.23	1.03	0.02	58	1.65
3	2019-03-14	17	Medium Ca Added PO4	20.5	7.78	89.9	305.5	429.2	0.23	0.87	0.02	55	1.7
3	2019-03-14	18	Medium Ca Added PO4	20.5	7.44	92.8	302.25	424.6	0.22	1.28	0.02	55	1.78
3	2019-03-14	19	Medium Ca Added PO4	21	7.38	98.2	306.15	434.3	0.23	0.94	0.01	62	1.78
3	2019-03-14	20	Medium Ca Added PO4	20.3	7.69	91.7	303.55	425.2	0.23	0.81	0.02	56	1.62
3	2019-03-14	21	High Ca Low PO4	20.5	7.51	84.6	345.8	486.3	0.26	1.02	0.01	79	0.27
3	2019-03-14	22	High Ca Low PO4	20.4	7.67	89.4	348.4	488.8	0.26	0.75	0.01	83	0.19
3	2019-03-14	23	High Ca Low PO4	20.1	7.8	94.9	250.9	349.9	0.19	0.99	0.02	80	0.16
3	2019-03-14	24	High Ca Low PO4	20.9	7.62	84.9	347.75	492.9	0.26	0.93	0.02	81	0.35
3	2019-03-14	25	High Ca Low PO4	20.2	7.7	86.4	345.15	482.3	0.26	0.93	0.02	82	0.27
3	2019-03-14	26	High Ca Added PO4	20.8	7.69	88.6	352.3	498.5	0.26	0.73	0.01	82	1.76
3	2019-03-14	27	High Ca Added PO4	19.9	7.55	94.4	358.8	498.6	0.27	1	0.01	83	1.75
3	2019-03-14	28	High Ca Added PO4	20.7	7.65	92.3	357.5	500	0.26	0.78	0.02	82	1.66
3	2019-03-14	29	High Ca Added PO4	21	7.67	93.7	357.5	507	0.27	0.75	0.02	77	1.63
3	2019-03-14	30	High Ca Added PO4	20.7	7.68	87.3	352.3	497.6	0.26	0.79	0.02	83	1.63
1	1949-04-18	Tap water	-	24.9	8.09	94.4	313.3	479.5	0.23	3.52	0.16	48	0.2
4	2019-04-18	1	Low Ca Low PO4	20.6	7.74	90.9	144.95	204.7	0.11	2.85	0.04	8	1
4	2019-04-18	2	Low Ca Low PO4	20.9	7.51	89.2	144.3	204	0.1	3.88	0.05	17	1.1
4	2019-04-18	3	Low Ca Low PO4	20.9	7.54	95.4	139.75	197.8	0.1	4.79	0.07	16	1.1
4	2019-04-18	4	Low Ca Low PO4	21.1	7.52	88.1	144.3	205.1	0.1	3.79	0.06	7	1.1
4	2019-04-18	5	Low Ca Low PO4	21.2	7.54	87.5	143.65	205	0.1	2.96	0.05	11	1
4	2019-04-18	6	Low Ca Added PO4	20.9	7.52	89.2	142.32	201.6	0.1	4.87	0.07	6	2
4	2019-04-18	7	Low Ca Added PO4	21	7.52	85.1	146.25	207.3	0.11	3.2	0.04	8	2.8
4	2019-04-18	8	Low Ca Added PO4	20.9	7.52	87.5	146.25	207.5	0.11	3.67	0.06	3	2.8
4	2019-04-18	9	Low Ca Added PO4	21.3	7.46	85.8	146.25	209.6	0.11	5.88	0.08	12	2.4
4	2019-04-18	10	Low Ca Added PO4	21.4	7.54	87.3	148.2	212.4	0.11	3.2	0.06	10	2.4
4	2019-04-18	11	Medium Ca Low PO4	21	7.48	93.1	200.85	285.2	0.15	4.98	0.06	41	0.8
4	2019-04-18	12	Medium Ca Low PO4	20.9	7.48	88.7	191.1	271.1	0.14	3.7	0.05	42	0.8
4	2019-04-18	13	Medium Ca Low PO4	21.3	7.48	82.7	193.7	277.2	0.14	4.16	0.06	39	0.9
4	2019-04-18	14	Medium Ca Low PO4	21	7.47	87.3	189.15	269.2	0.14	3	0.04	38	0.8
4	2019-04-18	15	Medium Ca Low PO4	21.4	7.46	88.1	187.85	269.7	0.14	4.38	0.06	41	1
4	2019-04-18	16	Medium Ca Added PO4	21.1	7.46	88.4	200.85	285.9	0.15	3.53	0.05	43	2.7
4	2019-04-18	17	Medium Ca Added PO4	21.3	7.48	88.9	198.25	283.5	0.15	3.12	0.04	47	2.2
4	2019-04-18	18	Medium Ca Added PO4	20.8	7.42	89	198.9	281.2	0.15	4.57	0.05	45	2.1
4	2019-04-18	19	Medium Ca Added PO4	20.8	7.41	91.6	209.95	297.3	0.15	4.52	0.05	45	2.2
4	2019-04-18	20	Medium Ca Added PO4	20.9	7.5	87	195	276.4	0.14	3.53	0.05	43	2.3
4	2019-04-18	21	High Ca Low PO4	20.9	7.47	86.7	232.05	329.3	0.17	3.67	0.04	74	0.7
4	2019-04-18	22	High Ca Low PO4	21.3	7.41	81.8	226.85	324.4	0.17	3.35	0.04	66	0.7
4	2019-04-18	23	High Ca Low PO4	21.2	7.41	92.3	227.5	325	0.17	3.46	0.04	67	1
4	2019-04-18	24	High Ca Low PO4	21.7	7.45	86.9	232.05	334	0.17	3.04	0.04	65	0.8
4	2019-04-18	25	High Ca Low PO4	21.1	7.47	88.4	224.9	319.9	0.17	2.83	0.04	63	0.6
4	2019-04-18	26	High Ca Added PO4	20.8	7.42	83	248.3	351.4	0.18	4.79	0.05	73	2.5
4	2019-04-18	27	High Ca Added PO4	20.9	7.41	92.5	252.85	359	0.19	3.7	0.04	76	2.6
4	2019-04-18	28	High Ca Added PO4	21.4	7.43	91.2	254.8	364.9	0.19	3	0.04	77	1.9
4	2019-04-18	29	High Ca Added PO4	21.2	7.41	90.8	248.95	355.3	0.18	4.25	0.05	71	2.3
4	2019-04-18	30	High Ca Added PO4	21.2	7.43	88.3	243.75	348.7	0.18	4.32	0.05	76	2.5
5	2019-05-14	1	Low Ca Low PO4	21.9	7.77	85.5	166.4	240.9	0.12	0.99	0.03	28	0.63
5	2019-05-14	2	Low Ca Low PO4	22	8.04	91.6	167.05	242.1	0.12	1	0.04	63	0.63
5	2019-05-14	3	Low Ca Low PO4	22.2	7.41	84.5	154.05	225.2	0.11	2.71	0.04	76	0.66
5	2019-05-14	4	Low Ca Low PO4	21.9	7.49	86.3	163.15	236.7	0.12	1.92	0.03	81	0.65
5	2019-05-14	5	Low Ca Low PO4	21.9	7.43	83.8	164.45	238.4	0.12	2.17	0.03	32	0.62
5	2019-05-14	6	Low Ca Added PO4
5	2019-05-14	7	Low Ca Added PO4
5	2019-05-14	8	Low Ca Added PO4	22.1	7.46	86.8	172.25	249.9	0.13	2.15	0.03	80	2.16
5	2019-05-14	9	Low Ca Added PO4	22.4	7.47	83.6	174.85	255.7	0.13	2.49	0.03	61	2.06
5	2019-05-14	10	Low Ca Added PO4	22.2	7.47	82.5	171.6	250.1	0.13	2.28	0.03	53	2.11
5	2019-05-14	11	Medium Ca Low PO4	22.4	7.34	90.2	216.45	316.3	0.16	2.1	0.02	113	0.79
5	2019-05-14	12	Medium Ca Low PO4	22	7.37	85.6	211.9	307.3	0.16	1.88	0.02	102	0.46
5	2019-05-14	13	Medium Ca Low PO4	22.2	7.44	81.6	212.55	308.8	0.16	1.97	0.02	85	0.46
5	2019-05-14	14	Medium Ca Low PO4	22	7.34	88.5	211.9	307.9	0.16	1.93	0.02	114	0.47
5	2019-05-14	15	Medium Ca Low PO4	22.3	7.34	89.5	211.9	308.8	0.16	2.05	0.02	77	0.34
5	2019-05-14	16	Medium Ca Added PO4	22.1	7.45	86.9	232.05	337.9	0.17	1.64	0.02	88	1.66
5	2019-05-14	17	Medium Ca Added PO4	22.4	7.44	86.5	235.3	345	0.17	1.8	0.03	109	1.94
5	2019-05-14	18	Medium Ca Added PO4	22	7.45	79.8	232.7	337.2	0.17	1.61	0.02	97	1.65
5	2019-05-14	19	Medium Ca Added PO4
5	2019-05-14	20	Medium Ca Added PO4
5	2019-05-14	21	High Ca Low PO4	21.9	7.46	87.6	284.7	412.4	0.21	1.63	0.02	172	0.43
5	2019-05-14	22	High Ca Low PO4
5	2019-05-14	23	High Ca Low PO4
5	2019-05-14	24	High Ca Low PO4	22.1	7.43	83.3	282.1	410.1	0.21	1.74	0.02	113	0.4
5	2019-05-14	25	High Ca Low PO4	22.1	7.41	87.6	279.5	406.6	0.21	1.8	0.02	149	0.35
5	2019-05-14	26	High Ca Added PO4
5	2019-05-14	27	High Ca Added PO4	21.9	7.48	86.1	287.95	417.6	0.21	1.69	0.02	102	1.7
5	2019-05-14	28	High Ca Added PO4	22	7.48	90.8	286.65	415.2	0.21	1.79	0.03	118	1.74
5	2019-05-14	29	High Ca Added PO4	22.4	7.41	91.2	288.6	422.3	0.21	1.9	0.03	149	1.65
5	2019-05-14	30	High Ca Added PO4	22.3	7.47	86.6	286	417.2	0.21	1.63	0.02	160	1.67

## Sheet: Source Water Quality
Measurement method	Variable	Pre-experiment (2 Oct 2018)		Start Month (4 Dec 2018)		2019-03-28	2019-04-04	2019-04-25
		Tapwater	RO	Tapwater	RO	RO	RO	Tapwater
YSI probe	Temp C	20.0	20.0	27.7	25.1	24	24.6	29.1
YSI probe	pH*	7.81	7.08	6.91	6.96	7.33	7.56	8.04
YSI probe	Dissolved Oxygen %	57.6	55.8	75.0	73.0	62.4	68.9	81.5
YSI probe	Tot Dissolved Solids mg/L*	134.55	140.4	103.35	5.20	198.25	13	205.4
YSI probe	Conductivity μS/cm*	187.4	195.2	167.1	8.2	299.1	20.2	339
YSI probe	SAL ppt*	0.10	0.10	0.07	0.00	0.14	0.01	0.015
YSI probe	NH3 Ammonia mg/L*	0.01	0.00	0.00	0.00	0.01	0.03	0.19
YSI probe	NH4 Ammonium mg/L*	0.81	0.39	0.12	0.10	1.32	1.71	3.43
HANNA	Ca+ ppm	4.9	3.2	5.7	1.5	36	0.63	47
HANNA	Phosphorous, reactive ppm	0.00	0.02	0.10	0.00	0.02	0	0
HACH 8021	Free Chlorine mg/L	1.06	0.00	1.15	0.24	-	-	0.03
HACH 8167	Total Chlorine mg/L	1.06	0.00	1.28	0.31	-	-	0.07
HACH 8051	Sulfate mg/L	13	12	11	1	-	-	11
HACH 8171	Nitrate mg/L (MR)	0.9	0.4	0.8	0.4	-	-	0.3
HACH 8507	Nitrite mg/L (LR)	0.004	0.001	0.002	0.005	-	-	0.004
HACH 8012	Aluminum mg/L	0.007	0.000	0.000	0.000	-	-	0
HACH 8027	Cyanide mg/L	-	-	-	-	-	-	-
HACH 8506	Free Copper mg/L	0.20	0.05	0.14	0.01	-	-	0.06
HACH 8008	Total Iron mg/L	0.05	0.02	0.06	0.03	-	-	0.05
HACH 8034	Manganese mg/L (HR)	0.8	0.2	0.2	0.4	-	-	0.4
HACH 8169	Molybdenum, Molybdate mg/L (LR)	0.00	0.00	0.01	0.00	-	-	0
HACH 8009	Zinc mg/L	0.10	0.04	0.16	0.09	-	-	0.01

## Sheet: Atelopus Stream Water Quality
Measurement method	Variable	Campana	Mamoni Valley
Date Water Collected and Frozen		2018-05-19	2018-11-06
Date Measured		2018-08-13	2019-04-23
YSI probe	pH*	7.85	8.61
YSI probe	Tot Dissolved Solids mg/L*	82.55	39.65
YSI probe	Conductivity μS/cm*	122	58.7
YSI probe	SAL ppt*	0.06	0.03
YSI probe	NH3 Ammonia mg/L*	0.01	0.53
YSI probe	NH4 Ammonium mg/L*	0.35	4.08
HANNA	Ca+ ppm	14.2	18
HACH 8048	Phosphorous, reactive mg/L	0.07	0
HACH 8021	Free Chlorine mg/L	0	0
HACH 8167	Total Chlorine mg/L	0	0.02
HACH 8051	Sulfate mg/L	5	0
HACH 8171	Nitrate mg/L (MR)	0.3	0.2
HACH 8507	Nitrite mg/L (LR)	0.04	0.004
HACH 8012	Aluminum mg/L	0	0
HACH 8027	Cyanide mg/L	-	-
HACH 8506	Free Copper mg/L	0.1	0.02
HACH 8008	Total Iron mg/L	0.03	0.13
HACH 8034	Manganese mg/L (HR)	0	0.1
HACH 8169	Molybdenum, Molybdate mg/L (LR)	0.09	0
HACH 8009	Zinc mg/L	0	0
